# Supplementary material for: Study of the Lipophilicity of Tetracyclic Anticancer Azaphenothiazines
Source: Biomolecules. 2025 Aug 19;15(8):1194. doi: 10.3390/biom15081194 (PMC12384454; doi:10.3390/biom15081194)
Supplement: Supplementary file 1 [file biomolecules-15-01194-s001.zip]

Archive with 1 entries (1 files):
- biomolecules-3740796-supplementary.pdf
